# Supplementary material for: Admixture into and within sub-Saharan Africa
Source: eLife. 2016 Jun 21;5:e15266. doi: 10.7554/eLife.15266 (PMC4915815; doi:10.7554/eLife.15266)
Supplement: Supplementary file 1. — DOI: http://dx.doi.org/10.7554/eLife.15266.034 [file elife-15266-supp1.zip]

Archive with 1 entries (1 files):
- Busby_15-02-2016-RA-eLife-15266R1_Supplementary_File_1.pdf
