# Supplementary material for: Admixture into and within sub-Saharan Africa
Source: eLife. 2016 Jun 21;5:e15266. doi: 10.7554/eLife.15266 (PMC4915815; doi:10.7554/eLife.15266)
Supplement: Supplementary file 2. — DOI: http://dx.doi.org/10.7554/eLife.15266.035 [file elife-15266-supp2.xlsx]

## Sheet: Supplementary file 2
Ethnic Group	Source1.f_3	Source2.f_3	F_3 (Z-score)	Source1.LD	Source2.LD	P.value.LD	Date.Gens	Date
JOLA
MANJAGO	JOLA	GBR	-11.091	MAASAI	GIH	5.3e-08	3.27 +/- 0.52	1826CE (1811-1841CE)
SEREHULE	JOLA	TSI	-17.778	WOLAYTA	IBS	1.6e-05	30.98 +/- 5.81	1023CE (854-1191CE)
SERERE	JOLA	TSI	-12.36	SOMALI	TSI	0.013	21.61 +/- 5.46	1294CE (1136-1453CE)
WOLLOF	JOLA	TSI	-23.384	ARI	IBS	6.3e-15	23.00 +/- 2.73	1254CE (1175-1333CE)
MANDINKAI	JOLA	FULAI	-20.677
MANDINKAII	JOLA	FULAI	-18.91	MZIGUA	AFAR	1.1e-09	24.15 +/- 3.51	1221CE (1119-1322CE)
FULAI	JOLA	TSI	-55.429	ARI	AMAXHOSA	2e-21	16.06 +/- 1.21	1455CE (1420-1490CE)
FULAII	FULAI	YORUBA	-25.483	MAASAI	AFAR	1.8e-10	8.69 +/- 1.22	1669CE (1634-1704CE)
BAMBARA	FULAI	AKANS	-10.291	MANDINKAII	IBS	0.049	15.27 +/- 4.21	1478CE (1356-1600CE)
MALINKE	FULAI	AKANS	-8.553
MOSSI	AKANS	TSI	-3.905
AKANS	NAMKAM	JU/'HOANSI	-9.038
KASEM
NAMKAM	KASEM	CHONYI	-1.89
YORUBA	NAMKAM	JU/'HOANSI	-2.862
BANTU	MOSSI	JU/'HOANSI	-13.894
SEMI-BANTU	MOSSI	JU/'HOANSI	-14.844
MALAWI	NAMKAM	JU/'HOANSI	-7.927	YORUBA	JU/'HOANSI	5.9e-07	38.47 +/- 5.71	805CE (640-971CE)
LUHYA	MALAWI	TIGRAY	-32.492	MANJAGO	JU/'HOANSI	1.2e-12	42.03 +/- 5.26	702CE (550-855CE)
CHONYI	MALAWI	TSI	-14.987	OROMO	TSI	4.6e-25	30.42 +/- 2.81	1039CE (957-1120CE)
KAUMA	MALAWI	TSI	-34.562	GUMUZ	CEU	2.4e-27	29.55 +/- 2.43	1064CE (994-1135CE)
KAMBE	MALAWI	TSI	-44.547	WOLAYTA	IBS	6.7e-17	15.07 +/- 1.69	1484CE (1435-1533CE)
GIRIAMA	MALAWI	TSI	-21.929	ARI	AMHARA	1.4e-08	23.28 +/- 3.16	1246CE (1154-1338CE)
MZIGUA	MALAWI	TSI	-34.835	MANDINKAI	IBS	6.9e-21	32.96 +/- 3.33	965CE (869-1062CE)
WABONDEI	MALAWI	TSI	-42.835	ANUAK	CEU	9.8e-20	30.71 +/- 3.19	1030CE (938-1123CE)
WASAMBAA	MALAWI	TIGRAY	-50.513	KASEM	ARI	1.9e-17	15.16 +/- 1.67	1481CE (1433-1530CE)
MAASAI	SUDANESE	TSI	-66.343	GUMUZ	GBR	9.8e-21	31.33 +/- 3.17	1012CE (920-1104CE)
SUDANESE				MANDINKAI	TIGRAY	0.036	7.76 +/- 2.10	1696CE (1635-1757CE)
SOMALI	SUDANESE	TSI	-67.795	GUMUZ	FIN	3.7e-11	68.34 +/- 9.14	61BCE (326B-204CE)
ARI	JU/'HOANSI	TSI	-23.214
ANUAK	SUDANESE	ARI	-5.653
GUMUZ				SOMALI	TSI	0.00019	5.78 +/- 1.19	1753CE (1719-1788CE)
AFAR	SUDANESE	TSI	-64.721
TIGRAY	SUDANESE	TSI	-86.578	SEMI-BANTU	GBR	7e-31	79.21 +/- 6.59	376BCE (567B-185BCE)
AMHARA	SUDANESE	TSI	-87.571	BAMBARA	GBR	5.6e-18	76.91 +/- 7.81	309BCE (536B-83BCE)
WOLAYTA	ANUAK	TSI	-66.705	/GUI //GANA	CEU	6e-08	50.92 +/- 8.12	444CE (209-680CE)
OROMO	SUDANESE	TSI	-90.232	BANTU	GBR	1.5e-45	59.19 +/- 4.08	204CE (86-323CE)
HERERO	MALAWI	FIN	-5.953	AMHARA	GBR	9.1e-08	2.29 +/- 0.37	1855CE (1844-1865CE)
NAMA	JU/'HOANSI	CEU	-81.913	SUDANESE	JPT	8e-32	5.43 +/- 0.45	1764CE (1750-1777CE)
SEBANTU	MALAWI	KARRETJIE	-46.315
AMAXHOSA	MOSSI	JU/'HOANSI	-39.259	ARI	WOLAYTA	0.019	27.01 +/- 6.35	1138CE (954-1322CE)
KARRETJIE	JU/'HOANSI	GBR	-46.547	SUDANESE	CDX	2.3e-28	4.88 +/- 0.42	1779CE (1767-1792CE)
KHOMANI	JU/'HOANSI	FIN	-86.201	NAMKAM	CHS	6.8e-47	5.54 +/- 0.38	1760CE (1749-1771CE)
KHWE	MOSSI	JU/'HOANSI	-55.836
!XUN	YORUBA	JU/'HOANSI	-55.053	SEREHULE	SUDANESE	0.002	21.99 +/- 5.02	1283CE (1138-1429CE)
/GUI //GANA	MALAWI	JU/'HOANSI	-36.212	SUDANESE	ARI	0.021	7.92 +/- 2.06	1691CE (1632-1751CE)
JU/'HOANSI				ARI	GIH	2.5e-07	34.11 +/- 5.63	932CE (769-1095CE)
